# Supplementary material for: Lumpy Skin Disease Virus ORF137 Protein Inhibits Type I Interferon Production by Interacting with and Decreasing the Phosphorylation of IRF3
Source: Cells. 2025 Sep 22;14(18):1475. doi: 10.3390/cells14181475 (PMC12468088; doi:10.3390/cells14181475)
Supplement: Supplementary file 1 [file cells-14-01475-s001.zip]

Archive with 1 entries (1 files):
- cells-3894858-supplementary.pdf
